# Supplementary material for: Skin-interfaced multimodal sensing and tactile feedback system as enhanced human-machine interface for closed-loop drone control
Source: Sci Adv. 2025 Mar 26;11(13):eadt6041. doi: 10.1126/sciadv.adt6041 (PMC11939050; doi:10.1126/sciadv.adt6041)
Supplement: Supplementary file 2 — Movies S1 to S4 [file sciadv.adt6041_movies_s1_to_s4.zip]

Archive with 4 entries (4 files):
- adt6041_movie_s1.mp4
- adt6041_movie_s2.mp4
- adt6041_movie_s3.mp4
- adt6041_movie_s4.mp4
